# Supplementary material for: Benchmarking ultra-high molecular weight DNA preservation methods for long-read and long-range sequencing
Source: Gigascience. 2022 Aug 10;11:giac068. doi: 10.1093/gigascience/giac068 (PMC9364683; doi:10.1093/gigascience/giac068)
Supplement: giac068_Supplemental_Figures_and_Tables [file giac068_supplemental_figures_and_tables.zip]

Archive with 8 entries (8 files):
- Fig.S1_supplemental material.pdf
- Fig.S2_supplemental material.pdf
- Fig.S3_supplemental material.pdf
- Fig.S4_supplemental material.pdf
- Fig.S5_supplemental material.pdf
- Supplementary Table 1.xlsx
- Supplementary Table 2.xlsx
- Supplementary Table 3.xlsx
